# Supplementary material for: The EZ diffusion model provides a powerful test of simple empirical effects
Source: Psychon Bull Rev. 2016 Jun 28;24(2):547–56. doi: 10.3758/s13423-016-1081-y (PMC5389995; doi:10.3758/s13423-016-1081-y)
Supplement: Supplementary file 1 — (ZIP 205 KB) [file 13423_2016_1081_MOESM1_ESM.zip]

Archive with 13 entries (12 files):
- Figures/aFullRes.pdf
- Figures/terFullRes.pdf
- Figures/vBiasFullRes.pdf
- Figures/vFullRes.pdf
- Figures/vSup.pdf
- Figures/
- PowerSup.tex
- PowerSup.synctex.gz
- PowerSup.pdf
- PowerSup.log
- PowerSup.aux
- PowerSup.blg
- PowerSup.bbl
