# Supplementary material for: The EZ diffusion model provides a powerful test of simple empirical effects
Source: Psychon Bull Rev. 2016 Jun 28;24(2):547–56. doi: 10.3758/s13423-016-1081-y (PMC5389995; doi:10.3758/s13423-016-1081-y)
Supplement: Supplementary file 1 — (ZIP 205 KB) [file 13423_2016_1081_MOESM1_ESM.zip › PowerSup.log]

This is pdfTeX, Version 3.14159265-2.6-1.40.16 (TeX Live 2015) (preloaded format=pdflatex 2016.4.23)  26 APR 2016 16:31
entering extended mode
 restricted \write18 enabled.
 file:line:error style messages enabled.
 %&-line parsing enabled.
**PowerSup.tex
(./PowerSup.tex
LaTeX2e <2015/01/01>
Babel <3.9l> and hyphenation patterns for 79 languages loaded.
(/usr/local/texlive/2015/texmf-dist/tex/latex/apa/apa.cls
Document Class: apa 2008/12/09 American Psychological Association format v1.3.4


Class apa Warning: Using BibTeX with apacite for citations and references.

(/usr/local/texlive/2015/texmf-dist/tex/latex/base/article.cls
Document Class: article 2014/09/29 v1.4h Standard LaTeX document class
(/usr/local/texlive/2015/texmf-dist/tex/latex/base/size11.clo
File: size11.clo 2014/09/29 v1.4h Standard LaTeX file (size option)
)
\c@part=\count79
\c@section=\count80
\c@subsection=\count81
\c@subsubsection=\count82
\c@paragraph=\count83
\c@subparagraph=\count84
\c@figure=\count85
\c@table=\count86
\abovecaptionskip=\skip41
\belowcaptionskip=\skip42
\bibindent=\dimen102
)
(/usr/local/texlive/2015/texmf-dist/tex/latex/apacite/apacite.sty
Package: apacite 2013/07/21 v6.03 APA citation
\c@BibCnt=\count87
\bibleftmargin=\skip43
\bibindent=\skip44
\bibparsep=\skip45
\bibitemsep=\skip46
\biblabelsep=\skip47
)
\b@level@one@skip=\skip48
\e@level@one@skip=\skip49
\b@level@two@skip=\skip50
\e@level@two@skip=\skip51
\b@level@three@skip=\skip52
\e@level@three@skip=\skip53
\b@level@four@skip=\skip54
\e@level@four@skip=\skip55
\b@level@five@skip=\skip56
\e@level@five@skip=\skip57
\c@APAenum=\count88
\@text@par@indent=\skip58
\gr@box=\box26
\gr@boxwidth=\skip59
\gr@boxheight=\skip60

(/usr/local/texlive/2015/texmf-dist/tex/latex/tools/bm.sty
Package: bm 2014/10/28 v1.1c Bold Symbol Support (DPC/FMi)
\symboldoperators=\mathgroup4
\symboldletters=\mathgroup5
\symboldsymbols=\mathgroup6
LaTeX Font Info:    Redeclaring math alphabet \mathbf on input line 141.
LaTeX Info: Redefining \bm on input line 207.
)
\c@appendix=\count89
)
(/usr/local/texlive/2015/texmf-dist/tex/latex/graphics/graphicx.sty
Package: graphicx 2014/10/28 v1.0g Enhanced LaTeX Graphics (DPC,SPQR)

(/usr/local/texlive/2015/texmf-dist/tex/latex/graphics/keyval.sty
Package: keyval 2014/10/28 v1.15 key=value parser (DPC)
\KV@toks@=\toks14
)
(/usr/local/texlive/2015/texmf-dist/tex/latex/graphics/graphics.sty
Package: graphics 2014/10/28 v1.0p Standard LaTeX Graphics (DPC,SPQR)

(/usr/local/texlive/2015/texmf-dist/tex/latex/graphics/trig.sty
Package: trig 1999/03/16 v1.09 sin cos tan (DPC)
)
(/usr/local/texlive/2015/texmf-dist/tex/latex/latexconfig/graphics.cfg
File: graphics.cfg 2010/04/23 v1.9 graphics configuration of TeX Live
)
Package graphics Info: Driver file: pdftex.def on input line 94.

(/usr/local/texlive/2015/texmf-dist/tex/latex/pdftex-def/pdftex.def
File: pdftex.def 2011/05/27 v0.06d Graphics/color for pdfTeX

(/usr/local/texlive/2015/texmf-dist/tex/generic/oberdiek/infwarerr.sty
Package: infwarerr 2010/04/08 v1.3 Providing info/warning/error messages (HO)
)
(/usr/local/texlive/2015/texmf-dist/tex/generic/oberdiek/ltxcmds.sty
Package: ltxcmds 2011/11/09 v1.22 LaTeX kernel commands for general use (HO)
)
\Gread@gobject=\count90
))
\Gin@req@height=\dimen103
\Gin@req@width=\dimen104
)
(/usr/local/texlive/2015/texmf-dist/tex/latex/booktabs/booktabs.sty
Package: booktabs 2005/04/14 v1.61803 publication quality tables
\heavyrulewidth=\dimen105
\lightrulewidth=\dimen106
\cmidrulewidth=\dimen107
\belowrulesep=\dimen108
\belowbottomsep=\dimen109
\aboverulesep=\dimen110
\abovetopsep=\dimen111
\cmidrulesep=\dimen112
\cmidrulekern=\dimen113
\defaultaddspace=\dimen114
\@cmidla=\count91
\@cmidlb=\count92
\@aboverulesep=\dimen115
\@belowrulesep=\dimen116
\@thisruleclass=\count93
\@lastruleclass=\count94
\@thisrulewidth=\dimen117
)
(/usr/local/texlive/2015/texmf-dist/tex/latex/url/url.sty
\Urlmuskip=\muskip10
Package: url 2013/09/16  ver 3.4  Verb mode for urls, etc.
)
(/usr/local/texlive/2015/texmf-dist/tex/latex/amsmath/amsmath.sty
Package: amsmath 2013/01/14 v2.14 AMS math features
\@mathmargin=\skip61

For additional information on amsmath, use the `?' option.
(/usr/local/texlive/2015/texmf-dist/tex/latex/amsmath/amstext.sty
Package: amstext 2000/06/29 v2.01

(/usr/local/texlive/2015/texmf-dist/tex/latex/amsmath/amsgen.sty
File: amsgen.sty 1999/11/30 v2.0
\@emptytoks=\toks15
\ex@=\dimen118
))
(/usr/local/texlive/2015/texmf-dist/tex/latex/amsmath/amsbsy.sty
Package: amsbsy 1999/11/29 v1.2d
LaTeX Info: Redefining \boldsymbol on input line 39.
\pmbraise@=\dimen119
)
(/usr/local/texlive/2015/texmf-dist/tex/latex/amsmath/amsopn.sty
Package: amsopn 1999/12/14 v2.01 operator names
)
\inf@bad=\count95
LaTeX Info: Redefining \frac on input line 210.
\uproot@=\count96
\leftroot@=\count97
LaTeX Info: Redefining \overline on input line 306.
\classnum@=\count98
\DOTSCASE@=\count99
LaTeX Info: Redefining \ldots on input line 378.
LaTeX Info: Redefining \dots on input line 381.
LaTeX Info: Redefining \cdots on input line 466.
\Mathstrutbox@=\box27
\strutbox@=\box28
\big@size=\dimen120
LaTeX Font Info:    Redeclaring font encoding OML on input line 566.
LaTeX Font Info:    Redeclaring font encoding OMS on input line 567.
\macc@depth=\count100
\c@MaxMatrixCols=\count101
\dotsspace@=\muskip11
\c@parentequation=\count102
\dspbrk@lvl=\count103
\tag@help=\toks16
\row@=\count104
\column@=\count105
\maxfields@=\count106
\andhelp@=\toks17
\eqnshift@=\dimen121
\alignsep@=\dimen122
\tagshift@=\dimen123
\tagwidth@=\dimen124
\totwidth@=\dimen125
\lineht@=\dimen126
\@envbody=\toks18
\multlinegap=\skip62
\multlinetaggap=\skip63
\mathdisplay@stack=\toks19
LaTeX Info: Redefining \[ on input line 2665.
LaTeX Info: Redefining \] on input line 2666.
)
(/usr/local/texlive/2015/texmf-dist/tex/latex/graphics/color.sty
Package: color 2014/10/28 v1.1a Standard LaTeX Color (DPC)

(/usr/local/texlive/2015/texmf-dist/tex/latex/latexconfig/color.cfg
File: color.cfg 2007/01/18 v1.5 color configuration of teTeX/TeXLive
)
Package color Info: Driver file: pdftex.def on input line 142.
)
(/usr/local/texlive/2015/texmf-dist/tex/latex/float/float.sty
Package: float 2001/11/08 v1.3d Float enhancements (AL)
\c@float@type=\count107
\float@exts=\toks20
\float@box=\box29
\@float@everytoks=\toks21
\@floatcapt=\box30
) (./PowerSup.aux)
\openout1 = `PowerSup.aux'.

LaTeX Font Info:    Checking defaults for OML/cmm/m/it on input line 28.
LaTeX Font Info:    ... okay on input line 28.
LaTeX Font Info:    Checking defaults for T1/cmr/m/n on input line 28.
LaTeX Font Info:    ... okay on input line 28.
LaTeX Font Info:    Checking defaults for OT1/cmr/m/n on input line 28.
LaTeX Font Info:    ... okay on input line 28.
LaTeX Font Info:    Checking defaults for OMS/cmsy/m/n on input line 28.
LaTeX Font Info:    ... okay on input line 28.
LaTeX Font Info:    Checking defaults for OMX/cmex/m/n on input line 28.
LaTeX Font Info:    ... okay on input line 28.
LaTeX Font Info:    Checking defaults for U/cmr/m/n on input line 28.
LaTeX Font Info:    ... okay on input line 28.
(/usr/local/texlive/2015/texmf-dist/tex/latex/apa/english.apa
File: english.apa 2006/01/01
)
\c@maskedRefs=\count108

(/usr/local/texlive/2015/texmf-dist/tex/latex/apacite/english.apc
File: english.apc 2013/07/21 v6.03 apacite language file
LaTeX Info: Redefining \BPBI on input line 129.
LaTeX Info: Redefining \BHBI on input line 130.
)
(/usr/local/texlive/2015/texmf-dist/tex/context/base/supp-pdf.mkii
[Loading MPS to PDF converter (version 2006.09.02).]
\scratchcounter=\count109
\scratchdimen=\dimen127
\scratchbox=\box31
\nofMPsegments=\count110
\nofMParguments=\count111
\everyMPshowfont=\toks22
\MPscratchCnt=\count112
\MPscratchDim=\dimen128
\MPnumerator=\count113
\makeMPintoPDFobject=\count114
\everyMPtoPDFconversion=\toks23
) (/usr/local/texlive/2015/texmf-dist/tex/generic/oberdiek/pdftexcmds.sty
Package: pdftexcmds 2011/11/29 v0.20 Utility functions of pdfTeX for LuaTeX (HO
)

(/usr/local/texlive/2015/texmf-dist/tex/generic/oberdiek/ifluatex.sty
Package: ifluatex 2010/03/01 v1.3 Provides the ifluatex switch (HO)
Package ifluatex Info: LuaTeX not detected.
)
(/usr/local/texlive/2015/texmf-dist/tex/generic/oberdiek/ifpdf.sty
Package: ifpdf 2011/01/30 v2.3 Provides the ifpdf switch (HO)
Package ifpdf Info: pdfTeX in PDF mode is detected.
)
Package pdftexcmds Info: LuaTeX not detected.
Package pdftexcmds Info: \pdf@primitive is available.
Package pdftexcmds Info: \pdf@ifprimitive is available.
Package pdftexcmds Info: \pdfdraftmode found.
)
(/usr/local/texlive/2015/texmf-dist/tex/latex/oberdiek/epstopdf-base.sty
Package: epstopdf-base 2010/02/09 v2.5 Base part for package epstopdf

(/usr/local/texlive/2015/texmf-dist/tex/latex/oberdiek/grfext.sty
Package: grfext 2010/08/19 v1.1 Manage graphics extensions (HO)

(/usr/local/texlive/2015/texmf-dist/tex/generic/oberdiek/kvdefinekeys.sty
Package: kvdefinekeys 2011/04/07 v1.3 Define keys (HO)
))
(/usr/local/texlive/2015/texmf-dist/tex/latex/oberdiek/kvoptions.sty
Package: kvoptions 2011/06/30 v3.11 Key value format for package options (HO)

(/usr/local/texlive/2015/texmf-dist/tex/generic/oberdiek/kvsetkeys.sty
Package: kvsetkeys 2012/04/25 v1.16 Key value parser (HO)

(/usr/local/texlive/2015/texmf-dist/tex/generic/oberdiek/etexcmds.sty
Package: etexcmds 2011/02/16 v1.5 Avoid name clashes with e-TeX commands (HO)
Package etexcmds Info: Could not find \expanded.
(etexcmds)             That can mean that you are not using pdfTeX 1.50 or
(etexcmds)             that some package has redefined \expanded.
(etexcmds)             In the latter case, load this package earlier.
)))
Package grfext Info: Graphics extension search list:
(grfext)             [.png,.pdf,.jpg,.mps,.jpeg,.jbig2,.jb2,.PNG,.PDF,.JPG,.JPE
G,.JBIG2,.JB2,.eps]
(grfext)             \AppendGraphicsExtensions on input line 452.

(/usr/local/texlive/2015/texmf-dist/tex/latex/latexconfig/epstopdf-sys.cfg
File: epstopdf-sys.cfg 2010/07/13 v1.3 Configuration of (r)epstopdf for TeX Liv
e
))

Class apa Warning: Abstract not defined.

<Figures/vFullRes.pdf, id=1, 505.89pt x 505.89pt>
File: Figures/vFullRes.pdf Graphic file (type pdf)
 <use Figures/vFullRes.pdf>
Package pdftex.def Info: Figures/vFullRes.pdf used on input line 42.
(pdftex.def)             Requested size: 325.215pt x 325.2197pt.

<Figures/aFullRes.pdf, id=2, 505.89pt x 505.89pt>
File: Figures/aFullRes.pdf Graphic file (type pdf)
 <use Figures/aFullRes.pdf>
Package pdftex.def Info: Figures/aFullRes.pdf used on input line 50.
(pdftex.def)             Requested size: 325.215pt x 325.2197pt.

<Figures/terFullRes.pdf, id=3, 505.89pt x 505.89pt>
File: Figures/terFullRes.pdf Graphic file (type pdf)

<use Figures/terFullRes.pdf>
Package pdftex.def Info: Figures/terFullRes.pdf used on input line 58.
(pdftex.def)             Requested size: 325.215pt x 325.2197pt.

<Figures/vBiasFullRes.pdf, id=4, 505.89pt x 505.89pt>
File: Figures/vBiasFullRes.pdf Graphic file (type pdf)

<use Figures/vBiasFullRes.pdf>
Package pdftex.def Info: Figures/vBiasFullRes.pdf used on input line 66.
(pdftex.def)             Requested size: 325.215pt x 325.2197pt.
 [1

{/usr/local/texlive/2015/texmf-var/fonts/map/pdftex/updmap/pdftex.map}] <Figure
s/vSup.pdf, id=17, 505.89pt x 505.89pt>
File: Figures/vSup.pdf Graphic file (type pdf)

<use Figures/vSup.pdf>
Package pdftex.def Info: Figures/vSup.pdf used on input line 79.
(pdftex.def)             Requested size: 325.215pt x 325.2197pt.
 [2 <./Figures/vFullRes.pdf>] [3 <./Figures/aFullRes.pdf>] [4 <./Figures/terFul
lRes.pdf>] [5 <./Figures/vBiasFullRes.pdf>] [6 <./Figures/vSup.pdf>] (./PowerSu
p.bbl) [7

] (./PowerSup.aux) ) 
Here is how much of TeX's memory you used:
 3195 strings out of 493089
 42448 string characters out of 6134842
 115757 words of memory out of 5000000
 6614 multiletter control sequences out of 15000+600000
 17047 words of font info for 59 fonts, out of 8000000 for 9000
 1141 hyphenation exceptions out of 8191
 38i,6n,23p,1108b,296s stack positions out of 5000i,500n,10000p,200000b,80000s
</usr/local/texlive/2015/texmf-dist/fonts/type1/public/amsf
onts/cm/cmbx12.pfb></usr/local/texlive/2015/texmf-dist/fonts/type1/public/amsfo
nts/cm/cmmi10.pfb></usr/local/texlive/2015/texmf-dist/fonts/type1/public/amsfon
ts/cm/cmmi7.pfb></usr/local/texlive/2015/texmf-dist/fonts/type1/public/amsfonts
/cm/cmmi8.pfb></usr/local/texlive/2015/texmf-dist/fonts/type1/public/amsfonts/c
m/cmr10.pfb></usr/local/texlive/2015/texmf-dist/fonts/type1/public/amsfonts/cm/
cmr12.pfb></usr/local/texlive/2015/texmf-dist/fonts/type1/public/amsfonts/cm/cm
r17.pfb></usr/local/texlive/2015/texmf-dist/fonts/type1/public/amsfonts/cm/cmr8
.pfb></usr/local/texlive/2015/texmf-dist/fonts/type1/public/amsfonts/cm/cmsl10.
pfb></usr/local/texlive/2015/texmf-dist/fonts/type1/public/amsfonts/cm/cmti10.p
fb>
Output written on PowerSup.pdf (7 pages, 157862 bytes).
PDF statistics:
 103 PDF objects out of 1000 (max. 8388607)
 73 compressed objects within 1 object stream
 0 named destinations out of 1000 (max. 500000)
 26 words of extra memory for PDF output out of 10000 (max. 10000000)
