# Supplementary material for: The EZ diffusion model provides a powerful test of simple empirical effects
Source: Psychon Bull Rev. 2016 Jun 28;24(2):547–56. doi: 10.3758/s13423-016-1081-y (PMC5389995; doi:10.3758/s13423-016-1081-y)
Supplement: Supplementary file 1 — (ZIP 205 KB) [file 13423_2016_1081_MOESM1_ESM.zip › PowerSup.aux]

\relax 
\bibstyle{apacite}
\citation{vanRavenzwaaijEtAl2016Power}
\citation{vanRavenzwaaijEtAl2016Power}
\citation{vanRavenzwaaijEtAl2016Power}
\@writefile{toc}{\contentsline {section}{Type 1 Error Analyses}{1}}
\@writefile{lof}{\contentsline {figure}{\numberline {1}{\ignorespaces Proportion of times a significant between--group effect was detected for a non--focal parameter in simulation set 1. First and third column = EZ diffusion; second and fourth column = full diffusion; left two columns = boundary separation $a$; right two columns = non--decision time $T_{er}$. Top row = 50 trials, middle row = 100 trials, bottom row = 200 trials. Different lines indicate different numbers of participants per group.}}{2}}
\newlabel{vResults}{{1}{2}}
\@writefile{toc}{\contentsline {section}{EZ Diffusion Versus Simple Diffusion}{2}}
\@writefile{lof}{\contentsline {figure}{\numberline {2}{\ignorespaces Proportion of times a significant between--group effect was detected for a non--focal parameter in simulation set 2. First and third column = EZ diffusion; second and fourth column = full diffusion; left two columns = drift rate $\nu $; right two columns = non--decision time $T_{er}$. Top row = 50 trials, middle row = 100 trials, bottom row = 200 trials. Different lines indicate different numbers of participants per group.}}{3}}
\newlabel{aResults}{{2}{3}}
\@writefile{lof}{\contentsline {figure}{\numberline {3}{\ignorespaces Proportion of times a significant between--group effect was detected for a non--focal parameter in simulation set 3. First and third column = EZ diffusion; second and fourth column = full diffusion; left two columns = drift rate $\nu $; right two columns = boundary separation $a$. Top row = 50 trials, middle row = 100 trials, bottom row = 200 trials. Different lines indicate different numbers of participants per group.}}{4}}
\newlabel{terResults}{{3}{4}}
\@writefile{lof}{\contentsline {figure}{\numberline {4}{\ignorespaces Proportion of times a significant between--group effect was detected for a non--focal parameter in simulation set 4. First and third column = EZ diffusion; second and fourth column = full diffusion; left two columns = boundary separation $a$; right two columns = non--decision time $T_{er}$. Top row = 50 trials, middle row = 100 trials, bottom row = 200 trials. Different lines indicate different numbers of participants per group.}}{5}}
\newlabel{vBiasResults}{{4}{5}}
\@writefile{lof}{\contentsline {figure}{\numberline {5}{\ignorespaces Proportion of times a significant between--group effect was detected with the diffusion model drift rate estimates. Left column = EZ diffusion $\nu $; middle column = simple diffusion $\nu $; right column = full diffusion $\nu $. Top row = 50 trials, middle row = 100 trials, bottom row = 200 trials. Different lines indicate different numbers of participants per group.}}{6}}
\newlabel{vSup}{{5}{6}}
\bibdata{D:/Dropbox/References}
\bibcite{vanRavenzwaaijEtAl2016Power}{\citeauthoryear {{van Ravenzwaaij}, Donkin,{}\ \BBA{} Vandekerckhove}{{van Ravenzwaaij}\ \BOthers {.}}{{\APACyear {2016}}}}
\APACbibcite{vanRavenzwaaijEtAl2016Power}{\citeauthoryear {{van Ravenzwaaij}, Donkin,{}\ \BBA{} Vandekerckhove}{{van Ravenzwaaij}\ \BOthers {.}}{{\APACyear {2016}}}}
\@writefile{toc}{\contentsline {section}{References}{7}}
