# Supplementary material for: The EZ diffusion model provides a powerful test of simple empirical effects
Source: Psychon Bull Rev. 2016 Jun 28;24(2):547–56. doi: 10.3758/s13423-016-1081-y (PMC5389995; doi:10.3758/s13423-016-1081-y)
Supplement: Supplementary file 1 — (ZIP 205 KB) [file 13423_2016_1081_MOESM1_ESM.zip › PowerSup.blg]

This is BibTeX, Version 0.99dThe top-level auxiliary file: PowerSup.aux
The style file: apacite.bst
Database file #1: D:/Dropbox/References.bib
apacite.bst [2013/07/21 v6.03 APA bibliography style]
Warning--No journal in vanRavenzwaaijEtAl2016Power
(There was 1 warning)
