# Supplementary material for: The EZ diffusion model provides a powerful test of simple empirical effects
Source: Psychon Bull Rev. 2016 Jun 28;24(2):547–56. doi: 10.3758/s13423-016-1081-y (PMC5389995; doi:10.3758/s13423-016-1081-y)
Supplement: Supplementary file 1 — (ZIP 205 KB) [file 13423_2016_1081_MOESM1_ESM.zip › PowerSup.bbl]

\begin{thebibliography}{}

\bibitem [\protect \citeauthoryear {%
{van Ravenzwaaij}%
, Donkin%
\BCBL {}\ \BBA {} Vandekerckhove%
}{%
{van Ravenzwaaij}%
\ \protect \BOthers {.}}{%
{\protect \APACyear {2016}}%
}]{%
vanRavenzwaaijEtAl2016Power}
\APACinsertmetastar {%
vanRavenzwaaijEtAl2016Power}%
\begin{APACrefauthors}%
{van Ravenzwaaij}, D.%
, Donkin, C.%
\BCBL {}\ \BBA {} Vandekerckhove, J.%
\end{APACrefauthors}%
\unskip\
\newblock
\APACrefYearMonthDay{2016}{}{}.
\newblock
{\BBOQ}\APACrefatitle {{The EZ Diffusion model provides a powerful test of
  simple empirical effects. Manuscript submitted for publication}} {{The EZ
  Diffusion model provides a powerful test of simple empirical effects.
  Manuscript submitted for publication}}.{\BBCQ}
\newblock

\PrintBackRefs{\CurrentBib}

\end{thebibliography}
